# Supplementary material for: Leveraging the vantage point – exploring nurses’ perception of residents’ communication skills: a mixed-methods study
Source: BMC Med Educ. 2023 Mar 3;23:148. doi: 10.1186/s12909-023-04114-6 (PMC9985286; doi:10.1186/s12909-023-04114-6)
Supplement: Supplementary file 3 — Additional file 3. [file 12909_2023_4114_MOESM3_ESM.csv]

						Nurses raw responses for the Resident-Patient communication
Record ID	Survey Identifier	Survey Timestamp	I have read and understood this consent form, and I volunteer to participate in this research study.	Date	Gender	Age	Marital Status	Current Assigned Specialty:	Which unit are you currently assigned in?	How many years have you been a practicing nurse?	How many residents, on average, do you interact with on a daily basis?	Year of Completion of Undergraduate Education:	Name of Institution where Undergraduate Education was received	A1. How often do the residents in your unit experience minor conflicts with a patient and/or attendants (caregivers/family members, people who accompany the patient) while fulfilling clinical responsibilities at your workplace? [Minor conflict: an incident of unwarranted argument/debate resulting in argumentative discussions, shouting, etc. but not verbal abuse or physical violence]	A2. How often do residents in your unit experience major verbal conflicts (exchange of verbal abuse) with patients and/or attendants while fulfilling clinical responsibilities at your workplace?	A3. How many times have the residents in your unit encountered physical violence with patients and/or attendants while fulfilling clinical responsibilities at your workplace?	A4. In your opinion, what proportion of doctor-patient conflicts can be avoided by good communication practice of the residents (i.e., patiently listening to your patients, fully explaining the nature and yield of investigations, benefits of treatment, course and prognosis of the disease).	B1. Greet a patient warmly upon meeting them with a smile/say hello.	B2. Prefer to address the patient by name during history taking/examination or interview.	B3. Make eye contact during conversation or interview.	B4. Try to avoid any interruption such as taking calls or checking messages while a patient is talking.	B5. Pay attention to non-verbal cues like gestures and facial expressions of the patients.	B6. Ensure privacy while conducting interview/discussion sessions with patients/attendants.	B7. Prefer simple language and avoid medical jargon and abbreviations	B8. Explain the nature, course, and prognosis (both short term and long term) of the disease in detail	B9. Explain in detail regarding the necessity and feasibility of expensive investigations and their effect on the course and outcome of the disease	B10. Explain in detail regarding various treatment options available and their effect on the course and outcome of the disease	B11. Involve the patient in the decision-making regarding the choice of investigation and treatment	B12. Ask the patient if he/she would like additional information before concluding the interview.	B13. Try to answer the queries of the attendants which they gather from the internet or other sources by giving better references.	B14. Emphasize the dynamic nature of the disease while discussing the daily progress of the patients.	B15. Inform the patient about the course and prognosis of the disease multiple times during a day with the attendants when a patient is seriously ill	B16. Talk to attendants and discuss in detail after visiting the patient's bed.	B17. Take consent from patients/attendants themselves.	B18. Take consent from patients/attendants after detailed discussion	B19. Plan in advance and mentally rehearse the act of disclosure before breaking bad news	B20. Tend to assess relative's/patient's knowledge and attitude by asking open-ended questions before breaking bad news.	B21. Tend to give information in small portions rather than doing so abruptly while breaking bad news.	B22. Address/attend to patient's emotional reaction with full patience after breaking bad news	B23. Discuss the future plan of treatment with the patients and/or attendants after breaking bad news.	B24. Display appropriate courtesy while communicating with nurses, paramedical staff, and other supporting staff.	B25. Highlight that the role and responsibility of nurses, paramedical staff, and other supporting staff is equally important while communicating with them	B26. Avoid criticising colleagues or having debates in front of patients or attendants	B27. Teach nurses, paramedical staff, and other supporting staff the principles of management of commonly encountered diseases in the ward to motivate them.	B28. Regularly express appreciation for nurses, paramedical staff, and other supporting staff as a part of giving feedback	B29. Don't hesitate to give positive criticism/constructive suggestion as a part of giving feedback to their subordinates and supporting healthcare staff	C1. Lack of insight (they never felt that good communication was equally important in the management of diseases)	C2. Lack of time	C3. Difficulty in understanding the patient's language
1		25/05/2021 12:44	yes	25/05/2021	Female	27	Single	Surgery	Surgical Intensive Care Unit	5	02-Apr	2015	Aga Khan University School of Nursing and Midwifery	About once a week	About once a year or less	Never	Almost all	Sometimes	Sometimes	Sometimes	Occasionally	Sometimes	Occasionally	Often	Often	Occasionally	Sometimes	Often	Occasionally	Rarely	Sometimes	Sometimes	Occasionally	Always	Sometimes	Rarely	Occasionally	Occasionally	Rarely	Always	Sometimes	Sometimes	Rarely	Rarely	Rarely	Rarely	Agree	Strongly Agree	Agree
2		28/05/2021 7:15	yes	28/05/2021	Male	38	Married	Pediatrics	NICU	16	>8	17	Karachi Adventist Hospital	Nearly daily	About once a week	Never	Almost all	Often	Often	Always	Sometimes	Often	Always	Always	Always	Always	Often	Always	Always	Always	Often	Often	Often	Sometimes	Sometimes	Often	Often	Often	Often	Often	Often	Often	Always	Often	Often	Often	Agree	Agree	Neutral
3		28/05/2021 7:19	yes	28/05/2021	Male	26	Single	Internal Medicine	Pw3	1	02-Apr	4	Akuh	About once a year or less	About once a year or less	Never	Almost all	Sometimes	Often	Often	Sometimes	Sometimes	Sometimes	Often	Occasionally	Occasionally	Occasionally	Sometimes	Occasionally	Sometimes	Sometimes	Occasionally	Sometimes	Often	Often	Often	Often	Often	Often	Often	Rarely	Rarely	Rarely	Rarely	Rarely	Rarely	Agree	Strongly Agree	Neutral
4		28/05/2021 8:09	yes	28/05/2021	Female	25	Single	Internal Medicine	P3	2	02-Apr	2019	aga khan hospital	Nearly daily	About once every 6 months	Never	About 50%	Always	Always	Always	Always	Always	Always	Always	Always	Always	Always	Always	Always	Always	Always	Always	Always	Always	Always	Always	Always	Always	Always	Always	Always	Always	Always	Always	Always	Always	Strongly Agree	Strongly Agree	Strongly Agree
5		01/06/2021 7:14	yes	01/06/2021	Female	33	Married	Pediatrics	pediatric outpatient	10	04-Jun	2010	Laiquat national hospital	About once a year or less	About once a month	Never	Almost all	Always	Always	Always	Always	Always	Always	Always	Always	Always	Always	Always	Always	Always	Always	Always	Always	Always	Always	Always	Always	Always	Always	Always	Always	Always	Always	Always	Always	Always	Strongly Agree	Agree	Agree
6		01/06/2021 8:00	yes	01/06/2021	Female	43	Divorced	Pediatrics	Clinic 5	23yrs	< 2	2008	Karachi University	About once a year or less	About once a year or less	Once	Almost all	Always	Always	Always	Always	Always	Always	Always	Always	Always	Always	Always	Always	Always	Always	Always	Always	Always	Always	Always	Always	Always	Always	Always	Always	Always	Always	Always	Always	Always	Strongly Agree	Strongly Agree	Strongly Agree
7		01/06/2021 8:00	yes	01/06/2021	Female	43	Divorced	Pediatrics	Clinic 5	23yrs	< 2	2008	Karachi University	About once a year or less	About once a year or less	Once	Almost all	Always	Always	Always	Always	Always	Always	Always	Always	Always	Always	Always	Always	Always	Always	Always	Always	Always	Always	Always	Always	Always	Always	Always	Always	Always	Always	Always	Always	Always	Strongly Agree	Strongly Agree	Strongly Agree
8		01/06/2021 8:05	yes	01/06/2021	Female	38	Married	Pediatrics	Cc5	10	>8	Bcsn	Akuh	About once a year or less	About once a year or less	Never	None	Occasionally	Sometimes	Occasionally	Sometimes	Sometimes	Always	Sometimes	Often	Occasionally	Often	Sometimes	Sometimes	Sometimes	Sometimes	Often	Often	Often	Often	Often	Often	Often	Often	Often	Often	Often	Often	Often	Occasionally	Often	Strongly Agree	Strongly Agree	Strongly Agree
9		[not completed]		01/06/2021	Female	35	Single	Pediatrics	Cc5	12	< 2	2015	Karachi university	About once a year or less	About once a year or less	Once	Almost all	Always	Always	Always	Always	Always	Always	Always	Always	Always	Always	Always	Always	Always	Always	Always	Always	Always	Always	Always	Always	Always	Always	Always	Always	Always	Always	Always	Always	Always	Strongly Agree	Strongly Agree	Strongly Agree
10		01/06/2021 15:24	yes	01/06/2021	Female	44	Married	Pediatrics	consultant clinic	20 years	06-Aug	2 years	M C H centre	About once a month	About once a year or less	Never	Almost all	Always	Always	Always	Always	Always	Always	Always	Always	Always	Always	Always	Always	Always	Always	Always	Always	Always	Always	Always	Always	Always	Always	Always	Always	Always	Always	Always	Often	Always	Agree	Strongly Agree	Strongly Agree
11		18/06/2021 9:54	yes	18/06/2021	Female	26	Married	Surgery	Sicu	4	02-Apr	5	ZUCON	Nearly daily	Nearly daily	Once	Almost all	Always	Always	Always	Often	Always	Always	Always	Always	Always	Often	Always	Often	Always	Always	Always	Always	Always	Always	Often	Often	Sometimes	Always	Always	Always	Often	Sometimes	Sometimes	Sometimes	Often	Agree	Neutral	Agree
12		18/06/2021 11:30	yes	18/06/2021	Female	25	Single	Surgery	SICU	2	04-Jun	3	Aga Khan University	About once a month	About once every 6 months	Never	Almost all	Sometimes	Often	Often	Often	Often	Often	Sometimes	Often	Always	Always	Always	Always	Often	Often	Often	Often	Always	Always	Often	Often	Often	Often	Often	Always	Always	Sometimes	Often	Occasionally	Often	Disagree	Neutral	Neutral
13		21/06/2021 9:54	yes	21/06/2021	Female	43	Married	Obs/ Gyn	Nurse Manager	20+	06-Aug	2000	The Aga Khan University Karachi	About once a week	About once a week	Never	Almost all	Always	Always	Always	Always	Always	Always	Always	Always	Always	Always	Always	Always	Often	Always	Always	Always	Always	Always	Always	Always	Always	Always	Always	Often	Often	Often	Always	Often	Often	Disagree	Disagree	Disagree
14		21/06/2021 21:16	yes	22/06/2021	Female	34	Married	Pediatrics	NICU	2 years	02-Apr	2018	AKUH	Nearly daily	About once a month	Never	Almost all	Often	Often	Always	Occasionally	Often	Sometimes	Often	Often	Always	Sometimes	Often	Sometimes	Often	Often	Always	Always	Rarely	Always	Often	Often	Always	Always	Often	Often	Sometimes	Always	Always	Always	Often	Strongly Agree	Neutral	Neutral
15		23/06/2021 6:43	yes	23/06/2021	Male	43	Married	Surgery	CC-1	21	>8	21	KAH	About once a week	About once a year or less	Never	Almost all	Always	Often	Always	Rarely	Often	Always	Always	Always	Occasionally	Occasionally	Often	Always	Always	Often	Often	Often	Always	Always	Often	Often	Always	Always	Always	Always	Occasionally	Often	Often	Sometimes	Sometimes	Strongly Disagree	Strongly Disagree	Agree
16		23/06/2021 6:45	yes	23/06/2021	Male	33	Single	Internal Medicine	acute care unit	5	02-Apr	2014	the angel nursing institute	About once a year or less	Nearly daily	Never	Almost all	Always	Always	Always	Always	Always	Always	Always	Always	Always	Always	Always	Always	Always	Always	Always	Always	Always	Always	Occasionally	Rarely	Occasionally	Rarely	Always	Always	Always	Rarely	Sometimes	Rarely	Rarely	Strongly Disagree	Strongly Disagree	Strongly Disagree
17		23/06/2021 7:09	yes	23/06/2021	Female	27 yrs	Married	Internal Medicine	Cathlab	7	02-Apr	2013	2	About once a month	About once a year or less	Never	Almost all	Often	Always	Always	Often	Often	Often	Often	Often	Sometimes	Often	Often	Often	Often	Often	Often	Often	Always	Often	Often	Often	Often	Always	Often	Always	Often	Often	Sometimes	Occasionally	Often	Agree	Strongly Agree	Agree
18		23/06/2021 7:09	yes	23/06/2021	Male	28	Married	Internal Medicine	C2	Two years	< 2	2019	Karachi kings school of nursing	About once every 6 months	About once every 6 months	Once	None	Always	Always	Always	Often	Always	Always	Always	Often	Often	Always	Always	Always	Always	Always	Always	Always	Always	Always	Sometimes	Always	Always	Always	Always	Always	Often	Often	Often	Occasionally	Often	Strongly Agree	Neutral	Neutral
19		23/06/2021 7:12	yes	23/06/2021	Female	35	Single	Family Medicine	CHC/EXECUTIVE	15	02-Apr	MSCN	AKUSONAM	About once a year or less	About once a year or less	Never	Almost all	Often	Often	Often	Often	Sometimes	Often	Often	Sometimes	Sometimes	Sometimes	Always	Often	Often	Often	Sometimes	Sometimes	Sometimes	Often	Rarely	Often	Often	Often	Often	Sometimes	Often	Often	Rarely	Occasionally	Occasionally	Neutral	Strongly Agree	Neutral
20		23/06/2021 7:15	yes	23/06/2021	Female	24	Married	Internal Medicine	C2	1.5	02-Apr	2019	School of nursing, AKUH	Nearly daily	About once a week	Once	Almost all	Often	Often	Often	Often	Often	Often	Always	Sometimes	Often	Often	Often	Often	Often	Sometimes	Sometimes	Always	Often	Often	Often	Sometimes	Often	Sometimes	Often	Sometimes	Sometimes	Sometimes	Occasionally	Sometimes	Sometimes	Neutral	Neutral	Agree
21		[not completed]	yes	23/06/2021	Male	27	Single	Internal Medicine	Covid icu	5	02-Apr	3	Dow	Nearly daily	About once a year or less	Never	Almost all	Always	Always	Always	Always	Always	Always	Always	Always	Always	Always	Always	Always	Always	Always	Always	Always	Always	Always		Always	Always	Always	Always	Always	Always	Always	Always	Always	Always	Disagree	Disagree	Strongly Disagree
22		[not completed]	yes	23/06/2021	Female	36	Married	Internal Medicine	C2	8	04-Jun	2018	Akusonam	About once a month	About once a year or less	Never	Almost all	Occasionally	Occasionally	Sometimes	Often	Occasionally	Occasionally	Occasionally	Sometimes	Occasionally	Rarely	Rarely	Rarely	Sometimes	Sometimes	Rarely	Often	Often	Often	Sometimes	Occasionally	Occasionally		Rarely	Sometimes	Sometimes	Occasionally	Occasionally	Rarely	Occasionally	Neutral	Strongly Agree	Strongly Agree
23		23/06/2021 7:32	yes	23/06/2021	Female	30	Married	Surgery	D1	5 years	< 2	2014	NMC	About once every 6 months	About once a year or less	Never	About 50%	Sometimes	Always	Always	Often	Always	Always	Occasionally	Sometimes	Rarely	Occasionally	Always	Often	Often	Sometimes	Always	Often	Always	Always	Often	Always	Always	Always	Always	Sometimes	Sometimes	Always	Occasionally	Rarely	Occasionally	Agree	Neutral	Neutral
24		23/06/2021 7:36	yes	23/06/2021	Female	26	Single	Surgery	Cathlab	7 months	04-Jun	2019	AKUH	About once a month	About once a month	Never	Almost all	Always	Always	Always	Always	Always	Always	Often	Often	Always	Often	Always	Often	Always	Always	Always	Always	Always	Always	Always	Always	Always	Always	Always	Always	Sometimes	Always	Often	Rarely	Sometimes	Disagree	Agree	Disagree
25		23/06/2021 7:38	yes	23/06/2021	Male	29	Married	Internal Medicine	Medicine	5	02-Apr	4	People school of nursing	About once a week	About once a year or less	Never	Almost all	Often	Always	Always	Always	Occasionally	Always	Always	Often	Always	Often	Often	Always	Always	Often	Often	Always	Always	Always	Often	Always	Always	Always	Often	Always	Always	Occasionally	Occasionally	Often	Sometimes	Strongly Agree	Agree	Agree
26		[not completed]																Always
27		23/06/2021 7:49	yes	23/06/2021	Female	36	Married	Obs/ Gyn	Secondary Hospital	15	04-Jun	2006	AKUHSONAM	About once a week	About once every 6 months	Two times	Almost all	Sometimes	Sometimes	Sometimes	Sometimes	Often	Sometimes	Often	Often	Always	Sometimes	Sometimes	Always	Often	Sometimes	Sometimes	Often	Often	Often	Occasionally	Rarely	Often	Often	Often	Sometimes	Sometimes	Sometimes	Sometimes	Sometimes	Sometimes	Agree	Neutral	Disagree
28		23/06/2021 7:58	yes	23/06/2021	Male	34	Married	Surgery	GI and surgery clinic	3	04-Jun	2014	layari general hospital	About once a year or less	About once a year or less	Never	Almost all	Always	Always	Always	Always	Always	Always	Always	Always	Always	Always	Always	Always	Always	Always	Always	Always	Always	Always	Always	Always	Always	Always	Always	Always	Always	Always	Always	Always	Always	Neutral	Disagree	Strongly Disagree
29		23/06/2021 8:07	yes	23/06/2021	Female	32	Single	Internal Medicine	C2	7	04-Jun	3	2015	About once a week	About once a year or less	Never	Almost all	Always	Always	Always	Always	Always	Always	Always	Always	Always	Always	Always	Always	Always	Always	Always	Always	Always	Always	Always	Always	Always	Always	Always	Always	Always	Always	Always	Always	Always	Strongly Agree	Strongly Agree	Strongly Agree
30		23/06/2021 8:08	yes	23/06/2021	Female	29	Married	Surgery	General surgery outpatient clinic	5	>8	2015	Aga Khan university hospital	About once a year or less	About once every 6 months	Never	About 75%	Often	Often	Often	Sometimes	Sometimes	Sometimes	Often	Often	Often	Often	Often	Sometimes	Often	Often	Often	Sometimes	Always	Always	Often	Often	Often	Sometimes	Often	Occasionally	Sometimes	Sometimes	Occasionally	Occasionally	Sometimes	Strongly Agree	Neutral	Neutral
31		23/06/2021 8:14	yes	23/06/2021	Male	50	Married	Surgery	D1	16	06-Aug	1992	St. Patrick's School	About once a month	About once every 6 months	Once	Almost all	Sometimes	Sometimes	Sometimes	Rarely	Sometimes	Occasionally	Often	Occasionally	Rarely	Occasionally	Sometimes	Sometimes	Sometimes	Often	Sometimes	Sometimes	Sometimes	Rarely	Occasionally	Sometimes	Sometimes	Sometimes	Sometimes	Often	Occasionally	Occasionally	Sometimes	Sometimes	Sometimes	Agree	Neutral	Disagree
32		23/06/2021 8:23	yes	23/06/2021	Female	29	Married	Internal Medicine	C2	3yeare	04-Jun	4 years	Akuh	Nearly daily	Nearly daily	Never	Almost all	Always	Often	Always	Always	Often	Always	Always	Often	Sometimes	Sometimes	Occasionally	Occasionally	Rarely	Occasionally	Rarely	Occasionally	Often	Occasionally	Occasionally	Occasionally	Sometimes	Occasionally	Occasionally	Occasionally	Occasionally	Sometimes	Rarely	Occasionally	Often	Neutral	Agree	Disagree
33		23/06/2021 8:23	yes	23/06/2021	Female	44	Married	Obs/ Gyn	B2	15	>8	2015	JPMC	Nearly daily	About once a year or less	Never	Almost all	Sometimes	Sometimes	Sometimes	Occasionally	Sometimes	Sometimes	Sometimes	Occasionally	Occasionally	Occasionally	Sometimes	Sometimes	Sometimes	Sometimes	Sometimes	Sometimes	Sometimes	Sometimes	Often	Often	Often	Often	Often	Sometimes	Sometimes	Often	Sometimes	Often	Often	Agree	Agree	Neutral
34		[not completed]	yes	23/06/2021	Male	28	Single	Internal Medicine	C2	3	06-Aug	2017	Indus	About once a month	About once a year or less	Never	Almost all	Always	Always	Always	Often	Always	Sometimes	Always	Sometimes	Always	Often		Always	Always	Always	Always	Always	Often	Always	Always	Often	Often	Always	Often	Always	Always	Always	Always	Always	Often	Strongly Agree	Strongly Agree	Agree
35		23/06/2021 8:30	yes	23/06/2021	Female	33	Single	Surgery	D1	6years	02-Apr	2012	Indus hospital	About once a year or less	About once a year or less	Never	Almost all	Always	Always	Often	Sometimes	Always	Always	Often	Always	Always	Always	Always	Always	Often	Always	Always	Always	Always	Always	Often	Always	Often	Always	Always	Often	Often	Sometimes	Often	Rarely	Often	Strongly Agree	Strongly Agree	Agree
36		23/06/2021 8:37	yes	23/06/2021	Female	35	Married	Surgery	nw2	11	< 2	2009	islamic mission	About once a month	About once a month	Never	Almost all	Often	Sometimes	Often	Sometimes	Sometimes	Often	Sometimes	Sometimes	Sometimes	Sometimes	Sometimes	Sometimes	Occasionally	Occasionally	Sometimes	Sometimes	Always	Occasionally	Often	Sometimes	Sometimes	Sometimes	Sometimes	Sometimes	Sometimes	Sometimes	Sometimes	Sometimes	Sometimes	Agree	Agree	Agree
37		23/06/2021 9:23	yes	23/06/2021	Female	25	Single	Internal Medicine	C2	One	>8	2019	AKU SONAM	About once a month	About once a year or less	Never	Almost all	Often	Often	Often	Often	Often	Always	Often	Always	Often	Always	Always	Often	Sometimes	Sometimes	Sometimes	Often	Always	Often	Occasionally	Sometimes	Sometimes	Often	Sometimes	Rarely	Rarely	Rarely	Rarely	Rarely	Rarely	Neutral	Disagree	Agree
38		23/06/2021 10:27	yes	23/06/2021	Female	28	Married	Obs/ Gyn	Consulting clinic 4	6	< 2	1.8	Aga khan hospital for women karimabad	About once every 6 months	About once a year or less	Never	Almost all	Always	Always	Always	Often	Always	Always	Always	Always	Always	Always	Always	Always	Always	Always	Always	Always	Always	Often	Always	Always	Always	Always	Always	Always	Always	Always	Always	Always	Always	Disagree	Disagree	Disagree
39		[not completed]	yes	23/06/2021	Female	36	Married	Obs/ Gyn	Clinics	9 yrs	06-Aug	2006	LNH	About once a year or less	About once a year or less	Never	Almost all	Often	Often	Often	Sometimes	Sometimes	Always	Often	Often	Sometimes	Sometimes	Sometimes	Often	Often	Sometimes	Sometimes	Sometimes	Often	Occasionally	Sometimes	Always	Always	Always	Always
40		23/06/2021 11:29	yes	23/06/2021	Female	25	Single	Obs/ Gyn	Npw 4	6	02-Apr	2021 in progress	AKUH	Nearly daily	Nearly daily	Never	About 75%	Rarely	Always	Sometimes	Sometimes	Often	Always	Occasionally	Always	Rarely	Sometimes	Always	Always	Rarely	Always	Sometimes	Occasionally	Always	Sometimes	Always	Always	Always	Always	Always	Often	Often	Often	Always	Always	Always	Strongly Agree	Strongly Agree	Strongly Agree
41		[not completed]	yes	23/06/2021	Female	36	Married	Family Medicine	CHC	13 YEAR	02-Apr	RN 2005	AKUH	About once a year or less	About once a year or less	Never	Almost all	Always	Always	Always	Always	Always	Always	Always	Always	Always	Always	Always	Always	Always		Always	Always	Always	Always	Always	Always	Always	Always	Always	Always	Always	Always	Always	Always	Always	Disagree	Neutral	Neutral
42		23/06/2021 11:43	yes	23/06/2021	Female	25	Married	Family Medicine	Chc	4	>8	2017	Akuh	About once a year or less	About once a year or less	Never	Almost all	Always	Always	Always	Always	Always	Always	Always	Always	Always	Always	Always	Always	Always	Always	Always	Sometimes	Always	Always	Often	Often	Sometimes	Often	Always	Always	Always	Always	Always	Always	Always	Strongly Agree	Neutral	Neutral
43		23/06/2021 11:52	yes	23/06/2021	Male	24	Single	Surgery	D1	1.6 years	06-Aug	2019	AKU SONAM	About once every 6 months	About once a year or less	Never	Almost all	Sometimes	Sometimes	Often	Sometimes	Sometimes	Often	Rarely	Rarely	Occasionally	Occasionally	Occasionally	Sometimes	Sometimes	Occasionally	Occasionally	Occasionally	Often	Occasionally	Sometimes	Occasionally	Occasionally	Occasionally	Occasionally	Sometimes	Occasionally	Often	Rarely	Rarely	Rarely	Agree	Agree	Agree
44		23/06/2021 12:28	yes	23/06/2021	Female	42 years	Married	Pediatrics	All units of SL04	20	06-Aug	2001	AKUSONAM	Nearly daily	About once every 6 months	Never	Almost all	Often	Often	Often	Sometimes	Often	Often	Often	Occasionally	Occasionally	Occasionally	Often	Sometimes	Sometimes	Often	Often	Often	Often	Often	Sometimes	Sometimes	Often	Often	Often	Often	Often	Often	Sometimes	Often	Always	Agree	Strongly Agree	Agree
45		23/06/2021 12:31	yes	23/06/2021	Female	30	Married	Surgery	C1	10	>8	2011	Akuh	About once a week	About once a week	Never	Almost all	Occasionally	Occasionally	Sometimes	Occasionally	Sometimes	Rarely	Rarely	Occasionally	Occasionally	Often	Occasionally	Rarely	Occasionally	Occasionally	Occasionally	Rarely	Occasionally	Rarely	Rarely	Rarely	Rarely	Rarely	Rarely	Sometimes	Often	Often	Often	Often	Often	Strongly Agree	Agree	Agree
46		23/06/2021 13:10	yes	23/06/2021	Male	29	Married	Internal Medicine	C2	3 years	02-Apr	2016	Ilmiya institute	About once a week	Nearly daily	Two times	About 50%	Always	Always	Always	Often	Always	Sometimes	Always	Sometimes	Rarely	Always	Sometimes	Rarely	Sometimes	Always	Always	Always	Always	Always	Sometimes	Sometimes	Always	Always	Sometimes	Sometimes	Always	Sometimes	Always	Sometimes	Rarely	Agree	Neutral	Disagree
47		[not completed]	yes	23/06/2021	Female	51years	Married	Family Medicine	Chc	2years	< 2	1988	Public health hydeabad					Always	Sometimes	Often	Rarely	Occasionally	Always	Often	Often	Always	Always	Often	Always	Often	Always	Always	Always	Always	Always	Sometimes	Often	Often	Sometimes	Often	Occasionally	Often	Often	Sometimes	Often	Always	Agree	Agree	Neutral
48		23/06/2021 17:01	yes	23/06/2021	Female	24	Single	Internal Medicine	C2	1.5	02-Apr	2019	AKUH	Nearly daily	About once a month	Never	Almost all	Rarely	Often	Sometimes	Sometimes	Rarely	Rarely	Rarely	Rarely	Occasionally	Occasionally	Occasionally	Rarely	Sometimes	Sometimes	Rarely	Rarely	Often	Rarely	Rarely	Rarely	Rarely	Occasionally	Occasionally	Occasionally	Occasionally	Occasionally	Rarely	Rarely	Rarely	Disagree	Strongly Agree	Agree
49		23/06/2021 17:18	yes	23/06/2021	Male	30	Single	Pediatrics	B0	5	04-Jun	6	Liaquat National Hospital College of Nursing Karachi	About once every 6 months	About once a year or less	Never	Almost all	Sometimes	Often	Always	Often	Always	Often	Often	Always	Always	Often	Always	Often	Always	Always	Always	Often	Always	Often	Always	Always	Often	Always	Always	Always	Always	Often	Always	Always	Sometimes	Neutral	Disagree	Agree
50		23/06/2021 17:21	yes	23/06/2021	Male	26	Married	Surgery	D1 WARD	2 years	04-Jun	2018	Male School of Nursing larkana	About once a month	About once every 6 months	Never	Almost all	Always	Always	Always	Sometimes	Often	Always	Often	Always	Always	Often	Often	Always	Always	Always	Always	Always	Always	Always	Always	Always	Always	Always	Always	Always	Often	Often	Sometimes	Often	Often	Neutral	Strongly Agree	Agree
51		23/06/2021 18:54	yes	23/06/2021	Female	27	Single	Surgery	D1	2	06-Aug	2018	AKUH	About once a week	About once a year or less	Never	About 50%	Always	Always	Always	Sometimes	Always	Often	Sometimes	Often	Sometimes	Often	Always	Always	Sometimes	Sometimes	Always	Often	Always	Always	Often	Often	Always	Often	Sometimes	Often	Occasionally	Sometimes	Occasionally	Rarely	Occasionally	Agree	Agree	Agree
52		23/06/2021 20:29	yes	24/06/2021	Female	29	Single	Pediatrics	PICU	6	02-Apr	1	AKUH	About once every 6 months	About once every 6 months	Never	Almost all	Always	Often	Always	Sometimes	Always	Often	Always	Always	Always	Often	Often	Always	Always	Always	Often	Always	Often	Always	Often	Always	Always	Often	Always	Always	Always	Often	Sometimes	Often	Often	Disagree	Disagree	Neutral
53		24/06/2021 4:51	yes	24/06/2021	Female	32	Married	Internal Medicine	hemodialysis	5	02-Apr	2015	the aga khan university hospital	About once a week	About once a week	Never	About 75%	Often	Always	Often	Sometimes	Sometimes	Sometimes	Often	Sometimes	Sometimes	Often	Always	Often	Often	Often	Always	Often	Often	Often	Often	Often	Often	Often	Often	Often	Often	Often	Often	Often	Often	Neutral	Agree	Neutral
54		[not completed]	yes	24/06/2021	Male	27	Single		Npw 2	5	04-Jun	2015	Indus college of nursing	Nearly daily	About once a month	Never	About 75%	Always	Always	Often	Often	Often	Always	Always	Often	Often	Often	Often	Sometimes	Always	Often	Often	Always	Always	Always	Often	Always	Always	Always	Always	Always	Always	Always	Often	Always	Always	Disagree	Disagree	Neutral
55		[not completed]	yes	24/06/2021	Male	35	Married		D1	15	>8	12
56		24/06/2021 6:20	yes	24/06/2021	Female	40	Divorced	Surgery	c1	20	02-Apr	2015	akuh	About once a month	About once a year or less	Never	About 75%	Often	Sometimes	Often	Sometimes	Sometimes	Often	Sometimes	Often	Often	Sometimes	Sometimes	Often	Often	Sometimes	Often	Sometimes	Sometimes	Sometimes	Often	Often	Often	Often	Often	Often	Often	Often	Often	Often	Often	Neutral	Agree	Agree
57		24/06/2021 6:30	yes	24/06/2021	Female	31	Married	Obs/ Gyn	NPW4	8	02-Apr	2014	AKUH	About once a month	About once a year or less	Never	About 75%	Often	Often	Often	Often	Often	Often	Often	Often	Often	Often	Often	Often	Often	Often	Often	Often	Often	Often	Often	Often	Often	Often	Often	Often	Often	Often	Often	Often	Often	Neutral	Agree	Neutral
58		24/06/2021 6:52	yes	24/06/2021	Female	42	Married	Surgery	C1,CO	21 years	>8	2012	AKUH	Nearly daily	About once every 6 months	Never	About 75%	Often	Often	Often	Occasionally	Sometimes	Always	Sometimes	Sometimes	Often	Always	Often	Sometimes	Often	Sometimes	Sometimes	Sometimes	Always	Always	Sometimes	Sometimes	Often	Sometimes	Sometimes	Sometimes	Rarely	Rarely	Occasionally	Rarely	Always	Agree	Strongly Agree	Neutral
59		24/06/2021 7:50	yes	24/06/2021	Female	26	Single	Internal Medicine	psychiatric	4	04-Jun	2016	aga khan university	About once a week	About once a year or less	Two times	Almost all	Always	Always	Always	Always	Always	Always	Always	Always	Always	Always	Always	Always	Always	Always	Always	Always	Always	Always	Always	Always	Always	Always	Always	Always	Always	Always	Always	Always	Always	Strongly Agree	Strongly Agree	Strongly Agree
60		24/06/2021 8:36	yes	24/06/2021	Female	24	Single	Surgery	B1	6months	02-Apr	2019	Aga khan university	About once a month	About once a month	Never	Almost all	Sometimes	Occasionally	Sometimes	Rarely	Occasionally	Sometimes	Sometimes	Rarely	Sometimes	Occasionally	Sometimes	Rarely	Sometimes	Sometimes	Occasionally	Sometimes	Often	Often	Rarely	Sometimes	Often	Often	Occasionally	Often	Sometimes	Occasionally	Rarely	Rarely	Occasionally	Neutral	Strongly Agree	Neutral
61		24/06/2021 8:40	yes	24/06/2021	Female	29	Married	Surgery	c1	8	>8	2013	aga khan university	About once a month	About once a month	Once	Almost all	Occasionally	Occasionally	Occasionally	Occasionally	Occasionally	Occasionally	Occasionally	Occasionally	Occasionally	Occasionally	Occasionally	Occasionally	Occasionally	Occasionally	Occasionally	Occasionally	Occasionally	Occasionally	Occasionally	Occasionally	Occasionally	Occasionally	Occasionally	Sometimes	Sometimes	Sometimes	Sometimes	Sometimes	Sometimes	Strongly Agree	Disagree	Disagree
62		24/06/2021 8:51	yes	24/06/2021	Female	25	Single	Family Medicine	CHC	2	02-Apr	4	AKUH	About once a year or less	About once a year or less	Never	About 75%	Always	Always	Always	Always	Always	Always	Always	Always	Always	Always	Always	Always	Always	Always	Always	Always	Always	Always	Always	Always	Always	Always	Always	Always	Always	Always	Always	Always	Always	Strongly Agree	Strongly Agree	Strongly Agree
63		24/06/2021 9:06	yes	24/06/2021	Female	32	Married	Family Medicine	Chc	8years	< 2	2011	Akuh	About once a year or less	About once a year or less	Never	About 50%	Often	Often	Often	Often	Often	Often	Often	Often	Often	Often	Often	Often	Often	Often	Often	Often	Often	Often	Often	Often	Often	Often	Often	Often	Often	Often	Often	Often	Often	Neutral	Neutral	Neutral
64		24/06/2021 9:17	yes	24/06/2021	Female	26	Single	Surgery	E1	2 years	02-Apr	2019	Aga Khan university karachi	About once a month	About once every 6 months	Never	About 50%	Always	Always	Always	Always	Always	Always	Always	Always	Often	Always	Always	Always	Always	Often	Always	Often	Always	Always	Always	Always	Always	Always	Always	Sometimes	Sometimes	Rarely	Often	Rarely	Rarely	Neutral	Neutral	Neutral
65		24/06/2021 9:17	yes	24/06/2021	Female	25	Single	Surgery	B1	2	04-Jun	2018	AKUH	About once a week	About once a year or less	Never	Almost all	Often	Always	Sometimes	Rarely	Rarely	Sometimes	Rarely	Occasionally	Occasionally	Sometimes	Rarely	Rarely	Sometimes	Sometimes	Sometimes	Rarely	Always	Sometimes	Often	Often	Often	Often	Occasionally	Rarely	Rarely	Sometimes	Rarely	Rarely	Rarely	Neutral	Neutral	Agree
66		24/06/2021 9:19	yes	24/06/2021	Female	29	Single	Surgery	C1	2 years	02-Apr	2017	Liaquat national institute of nursing	About once a year or less	About once a year or less	Never	About 50%	Sometimes	Often	Sometimes	Often	Rarely	Occasionally	Often	Often	Occasionally	Sometimes	Occasionally	Occasionally	Often	Often	Sometimes	Often	Often	Often	Often	Often	Often	Often	Often	Always	Always	Sometimes	Often	Sometimes	Often	Neutral	Agree	Neutral
67		24/06/2021 9:26	yes	24/06/2021	Female	21	Single	Surgery	E1	6 months	< 2	2021	Liaquat national hospital	About once a week	About once a month	Two times	Almost all	Always	Always	Always	Often	Sometimes	Always	Sometimes	Sometimes	Often	Often	Often	Often	Often	Often	Sometimes	Sometimes	Always	Always	Always	Always	Always	Always	Always	Often	Occasionally	Sometimes	Often	Sometimes	Sometimes	Disagree	Neutral	Disagree
68		24/06/2021 9:28	yes	24/06/2021	Female	26	Single	Surgery	E1	3.5	02-Apr	2016	Aga Khan University	About once a week	About once a month	Two times	Almost all	Always	Often	Always	Often	Often	Often	Sometimes	Sometimes	Sometimes	Sometimes	Often	Often	Often	Often	Sometimes	Often	Always	Often	Often	Sometimes	Sometimes	Sometimes	Sometimes	Sometimes	Sometimes	Sometimes	Sometimes	Sometimes	Sometimes	Strongly Agree	Strongly Agree	Agree
69		24/06/2021 9:38	yes	24/06/2021	Female	25	Single	Family Medicine	D1	8to 9	04-Jun	2019	Akuh	About once a week	Nearly daily	Once	About 50%	Always	Always	Sometimes	Always	Sometimes	Sometimes	Always	Always	Sometimes	Sometimes	Always	Often	Sometimes	Sometimes	Rarely	Always	Rarely	Always	Always	Sometimes	Often	Often	Often	Sometimes	Sometimes	Sometimes	Often	Sometimes	Sometimes	Disagree	Disagree	Neutral
70		24/06/2021 10:20	yes	24/06/2021	Female	37 years	Married	Obs/ Gyn	OPD	4 years	02-Apr	2004	AKUH	About once a year or less	About once a year or less	Never	None	Sometimes	Always	Sometimes	Often	Often	Always	Always	Always	Sometimes	Often	Always	Always	Sometimes	Sometimes	Often	Often	Always	Always	Often	Sometimes	Often	Often	Always	Always	Always	Sometimes	Often	Sometimes	Always	Strongly Agree	Strongly Agree	Disagree
71		[not completed]		24/06/2021	Female	30	Married	Obs/ Gyn	Opd	13 years	02-Apr	13	Aku	About once a year or less	About once a year or less	Never	Almost all	Sometimes	Always	Sometimes	Occasionally	Occasionally	Often	Often	Often	Sometimes	Sometimes	Sometimes	Occasionally	Occasionally	Often	Always	Sometimes	Always	Always	Rarely	Rarely	Occasionally	Often	Always	Occasionally	Rarely	Occasionally	Sometimes	Sometimes	Occasionally	Neutral	Agree	Agree
72		24/06/2021 10:18	yes	24/06/2021	Female	34 years	Married	Obs/ Gyn	Labor room/ OR	10 years	02-Apr	2007	Ziauddin university	About once a week	About once a month	Never	About 50%	Sometimes	Always	Sometimes	Occasionally	Occasionally	Always	Often	Often	Often	Often	Often	Often	Often	Often	Often	Often	Always	Always	Always	Always	Always	Always	Often	Often	Often	Often	Often	Often	Often	Neutral	Agree	Agree
73		24/06/2021 10:18	yes	24/06/2021	Female	30	Married	Obs/ Gyn	Ward	2 yrs	< 2	Midwife	Aga khan hospital	About once a week	About once a week	Never	About 75%	Always	Always	Always	Always	Always	Always	Often	Sometimes	Sometimes	Sometimes	Often	Sometimes	Often	Often	Often	Often	Sometimes	Often	Often	Sometimes	Sometimes	Often	Sometimes	Sometimes	Sometimes	Sometimes	Often	Occasionally	Occasionally	Agree	Neutral	Agree
74		[not completed]	yes		Female	35	Married	Obs/ Gyn	Labour room	12	< 2	10	Sindhi government new karachi	About once a year or less	About once a year or less	Never	About 25%	Always	Often	Always	Always	Often	Always	Always	Always	Always	Always	Always	Always	Always	Always	Always	Always	Always	Always	Always	Always	Always	Always	Always	Always	Always	Always	Always	Always	Always	Strongly Agree	Strongly Agree	Strongly Agree
75		24/06/2021 10:18	yes	24/06/2021	Female	30	Married	Obs/ Gyn	Ward	2 yrs	< 2	Midwife	Aga khan hospital	About once a week	About once a week	Never	About 75%	Always	Always	Always	Always	Always	Always	Often	Sometimes	Sometimes	Sometimes	Often	Sometimes	Often	Often	Often	Often	Sometimes	Often	Often	Sometimes	Sometimes	Often	Sometimes	Sometimes	Sometimes	Sometimes	Often	Occasionally	Occasionally	Agree	Neutral	Agree
76		24/06/2021 10:19	yes	24/06/2021	Female	30 years	Married	Obs/ Gyn	Labour room	9 years	02-Apr	2012	Kharadar genaral hospital	About once a month	About once a month	Never	About 50%	Always	Always	Always	Always	Always	Always	Often	Always	Often	Often	Often	Often	Often	Always	Often	Often	Often	Sometimes	Often	Always	Always	Always	Always	Often	Often	Often	Sometimes	Sometimes	Often	Neutral	Agree	Agree
77		[not completed]	yes		Female	35	Married	Obs/ Gyn	Labour room	12	< 2	10	Sindhi government new karachi	About once a year or less	About once a year or less	Never	About 25%	Always	Often	Always	Always	Often	Always	Always	Always	Always	Always	Always	Always	Always	Always	Always	Always	Always	Always	Always	Always	Always	Always	Always	Always	Always	Always	Always	Always	Always	Strongly Agree	Strongly Agree	Strongly Agree
78		24/06/2021 10:20	yes	24/06/2021	Female	35	Married	Obs/ Gyn	Labour room	12	< 2	10	Sindhi government new karachi	About once a year or less	About once a year or less	Never	About 25%	Always	Often	Always	Always	Often	Always	Always	Always	Always	Always	Always	Always	Always	Always	Always	Always	Always	Always	Always	Always	Always	Always	Always	Always	Always	Always	Always	Always	Always	Strongly Agree	Strongly Agree	Strongly Agree
79		24/06/2021 10:21	yes	24/06/2021	Male	32	Married	Pediatrics	Paeds ucs	4	02-Apr	Yes	Akuh	About once a week	About once a week	Three times	Almost all	Always	Always	Always	Always	Always	Always	Rarely	Always	Always	Always	Always	Always	Always	Always	Always	Always	Rarely	Always	Always	Always	Always	Always	Always	Always	Always	Always	Always	Always	Always	Strongly Agree	Strongly Agree	Strongly Agree
80		24/06/2021 10:21	yes	24/06/2021	Female	28	Single	Obs/ Gyn	Ward	6years	02-Apr	2015	Ziauddin Hospital	About once a month	About once a month	Never	Almost all	Always	Always	Always	Sometimes	Sometimes	Always	Always	Sometimes	Always	Always	Always	Often	Sometimes	Sometimes	Sometimes	Always	Always	Always	Often	Often	Often	Often	Often	Often	Often	Often	Often	Often	Often	Agree	Agree	Agree
81		24/06/2021 10:22	yes	24/06/2021	Female	39	Married	Obs/ Gyn	OPD	18 years	02-Apr	2002	Akuh	About once a year or less	About once a year or less	Never	Almost all	Sometimes	Always	Sometimes	Sometimes	Occasionally	Often	Often	Often	Sometimes	Often	Sometimes	Sometimes	Often	Often	Often	Often	Often	Sometimes	Often	Often	Often	Often	Often	Often	Often	Often	Sometimes	Sometimes	Often	Disagree	Neutral	Agree
82		24/06/2021 10:22	yes	24/06/2021	Female	27	Single	Obs/ Gyn	OBSGYN	6 year	< 2	2013	ziauddin hospital	About once a year or less	About once a year or less	Never	Almost all	Always	Always	Always	Often	Often	Always	Sometimes	Always	Always	Always	Always	Always	Sometimes	Sometimes	Always	Often	Always	Always	Often	Sometimes	Often	Always	Always	Always	Often	Sometimes	Often	Often	Always	Agree	Agree	Agree
83		24/06/2021 10:22	yes	24/06/2021	Female	50	Married	Obs/ Gyn	Opd	30	02-Apr	34	Aku	About once a year or less	About once a year or less	Once	About 75%	Always	Always	Sometimes	Sometimes	Often	Always	Always	Always	Often	Often	Often	Often	Often	Sometimes	Sometimes	Sometimes	Sometimes	Sometimes	Sometimes	Sometimes	Sometimes	Sometimes	Sometimes	Often	Often	Sometimes	Sometimes	Occasionally	Occasionally	Agree	Agree	Agree
84		24/06/2021 10:24	yes	25/06/2021	Female	25	Single	Obs/ Gyn	obs gyn	6 years	02-Apr	2014	ziauddin hospitat	About once a year or less	About once a year or less	Never	None	Always	Often	Sometimes	Sometimes	Often	Often	Sometimes	Sometimes	Sometimes	Often	Often	Sometimes	Often	Often	Often	Often	Often	Sometimes	Sometimes	Sometimes	Sometimes	Sometimes	Sometimes	Often	Often	Often	Sometimes	Sometimes	Often	Neutral	Neutral	Neutral
85		[not completed]	yes	24/06/2021	Female	42	Married	Obs/ Gyn	Opd	3year	< 2	Midwifery	AKWKH	About once a year or less	About once a year or less	Never	About 75%	Always	Always	Always		Always	Always	Always	Always	Always	Often	Always	Often	Always	Often	Always	Always	Always	Always		Always	Often	Occasionally	Often	Always		Often	Always	Always	Always	Agree	Agree	Neutral
86		24/06/2021 10:24	yes	24/06/2021	Female	27	Single	Obs/ Gyn	Labor room	8	02-Apr	2013	Aga khan hospital for women karimabad	About once a week	About once a month	Never	Almost all	Often	Always	Always	Always	Sometimes	Sometimes	Often	Often	Sometimes	Often	Sometimes	Occasionally	Occasionally	Sometimes	Sometimes	Often	Always	Always	Often	Often	Often	Often	Often	Often	Always	Sometimes	Sometimes	Occasionally	Sometimes	Neutral	Neutral	Disagree
87		24/06/2021 10:26	yes	24/06/2021	Female	42	Married	Obs/ Gyn	Opd	3year	< 2	Midwifery	AKWKH	About once a year or less	About once a year or less	Never	About 75%	Always	Always	Always	Often	Always	Always	Always	Always	Always	Often	Always	Often	Always	Often	Always	Always	Always	Always	Often	Always	Often	Occasionally	Often	Always	Often	Often	Always	Always	Always	Agree	Agree	Neutral
88		24/06/2021 10:26	yes	24/06/2021	Female	56	Married	Obs/ Gyn	Opd	19yers	< 2	Midwife	Aku garden	About once a year or less	About once a year or less	Never	Almost all	Always	Always	Always	Always	Sometimes	Always	Always	Always	Always	Always	Always	Always	Always	Always	Always	Always	Always	Always	Always	Always	Always	Sometimes	Often	Always	Sometimes	Always	Always	Often	Often	Agree	Disagree	Strongly Agree
89		24/06/2021 11:09	yes	24/06/2021	Female	44	Married	Family Medicine	CHC	10	< 2	2012	AKUH	About once a year or less	About once a year or less	Never	About 75%	Often	Often	Always	Often	Often	Often	Often	Often	Sometimes	Sometimes	Sometimes	Often	Often	Always	Sometimes	Always	Always	Often	Rarely	Often	Often	Often	Often	Always	Often	Always	Often	Often	Sometimes	Disagree	Neutral	Disagree
90		[not completed]	yes	24/06/2021	Female	48	Married	Family Medicine	C h c	08 years	< 2	1992	P H s Hyd	About once a year or less	About once a year or less	Never		Often	Often	Always	Often	Often	Always	Often	Often	Sometimes	Sometimes	Sometimes	Often	Always	Always		Always	Always	Often	Rarely	Often	Often	Often	Often	Always	Often	Always	Often	Often	Sometimes	Disagree	Neutral	Disagree
91		[not completed]	yes	24/06/2021	Female	43years	Married	Family Medicine	Chc	1oyear	< 2	1997	aku		About once a year or less	Never	About 75%	Often	Often	Often	Always	Often	Often	Always	Often	Always	Often	Occasionally	Always	Occasionally	Often	Always	Always	Always	Sometimes	Rarely	Rarely	Rarely	Rarely	Rarely	Often	Often	Sometimes	Always	Always	Always	Disagree	Disagree	Disagree
92		24/06/2021 16:05	yes	24/06/2021	Female	25	Married	Obs/ Gyn	B2	3	04-Jun	2013	Indus	About once a year or less	About once every 6 months	Never	Almost all	Always	Always	Often	Always	Often	Always	Often	Always	Always	Often	Always	Often	Always	Often	Always	Often	Always	Always	Always	Often	Always	Always	Always	Always	Always	Often	Often	Often	Always	Agree	Agree	Agree
93		24/06/2021 16:13	yes	24/06/2021	Female	30	Single	Obs/ Gyn	LND	7	02-Apr	2016	Akuh	About once every 6 months	About once a month	Never	About 25%	Always	Always	Always	Sometimes	Always	Always	Sometimes	Always	Always	Often	Often	Always	Always	Often	Always	Often	Rarely	Always	Always	Always	Sometimes	Always	Always	Rarely	Occasionally	Rarely	Sometimes	Occasionally	Sometimes	Strongly Agree	Strongly Agree	Strongly Agree
94		[not completed]	yes	24/06/2021	Female	25	Single	Obs/ Gyn	B2	5	>8	4	Akuh					Rarely	Rarely	Rarely	Rarely		Occasionally	Occasionally	Rarely	Rarely	Rarely	Rarely	Rarely	Rarely	Rarely	Rarely	Rarely	Rarely	Rarely
95		[not completed]		24/06/2021	Female	33	Married	Obs/ Gyn	B2 ward	6year	02-Apr	2018	Zia uddin university	Nearly daily	About once a year or less	Never	Almost all	Always	Often	Always	Always	Often	Always	Often	Often	Often	Often	Often	Often	Always	Always	Often	Always	Often	Often	Often	Always	Often	Always	Often	Always	Often	Often	Often	Often	Often	Agree	Agree	Agree
96		24/06/2021 16:45	yes	24/06/2021	Female	33	Married	Obs/ Gyn	B2 ward	6year	02-Apr	2018	Zia uddin university	Nearly daily	About once a year or less	Never	Almost all	Always	Often	Always	Always	Often	Always	Often	Often	Often	Often	Often	Often	Always	Always	Often	Always	Often	Often	Often	Always	Often	Always	Often	Always	Often	Often	Often	Often	Often	Agree	Agree	Agree
97		24/06/2021 17:18	yes	24/06/2021	Female	24	Single	Obs/ Gyn	b2	4	02-Apr	ongoing	Medicare hospital	About once a week	About once a week	Never	About 75%	Always	Often	Often	Often	Often	Always	Often	Often	Often	Often	Occasionally	Occasionally	Occasionally	Sometimes	Often	Always	Always	Always	Often	Often	Always	Often	Often	Often	Always	Often	Always	Often	Always	Agree	Agree	Agree
98		[not completed]	yes	25/06/2021	Male	27	Single	Obs/ Gyn	B2	2.5	06-Aug	2018	Abbasi shaheed	About once a week		Never	Almost all	Rarely	Always	Sometimes	Rarely	Occasionally	Sometimes	Occasionally	Rarely	Rarely	Sometimes	Often	Rarely	Occasionally	Sometimes	Often	Rarely	Always	Rarely	Often	Always	Always	Always	Always	Rarely	Rarely	Rarely	Rarely	Occasionally	Sometimes	Strongly Disagree	Agree	Agree
99		25/06/2021 2:23	yes	25/06/2021	Female	46years	Widowed	Obs/ Gyn	Labour room	5years	06-Aug	2016	Sindh government	About once every 6 months	About once a month	Once	About 25%	Always	Always	Always	Always	Often	Always	Always	Always	Always	Always	Always	Always	Always	Always	Always	Always	Always	Always	Always	Always	Always	Always	Always	Always	Always	Always	Always	Always	Always	Strongly Agree	Strongly Agree	Strongly Agree
100		25/06/2021 9:17	yes	25/06/2021	Female	32	Single	Obs/ Gyn	Obs/gyn	5	>8	2015	Ziauddin university	About once a year or less	About once a year or less	Never	Almost all	Always	Always	Always	Always	Always	Always	Always	Always	Always	Always	Always	Always	Always	Always	Always	Always	Always	Always	Often	Often	Often	Often	Always	Often	Always	Always	Always	Always	Always	Neutral	Disagree	Neutral
101		25/06/2021 9:17	yes	25/06/2021	Female	32	Single	Obs/ Gyn	Obs/gyn	5	>8	2015	Ziauddin university	About once a year or less	About once a year or less	Never	Almost all	Always	Always	Always	Always	Always	Always	Always	Always	Always	Always	Always	Always	Always	Always	Always	Always	Always	Always	Often	Often	Often	Often	Always	Often	Always	Always	Always	Always	Always	Neutral	Disagree	Neutral
102		25/06/2021 10:02	yes	25/06/2021	Female	30	Married	Family Medicine	Chc	9	02-Apr	2019	Aga khan sonam	About once a year or less	About once a year or less	Two times	About 75%	Sometimes	Sometimes	Sometimes	Sometimes	Sometimes	Sometimes	Sometimes	Sometimes	Sometimes	Sometimes	Sometimes	Sometimes	Sometimes	Sometimes	Sometimes	Sometimes	Sometimes	Sometimes	Sometimes	Sometimes	Sometimes	Sometimes	Sometimes	Sometimes	Sometimes	Sometimes	Sometimes	Sometimes	Sometimes	Neutral	Neutral	Neutral
103		[not completed]		25/06/2021	Female	47years	Married	Family Medicine	Chc	2+years	< 2	209		About once a year or less	About once a year or less	Never	About 75%	Always	Often	Always	Always	Always	Always	Always	Always	Often	Often	Often	Always	Often	Often	Often	Often	Often	Often	Rarely	Sometimes	Sometimes	Sometimes	Often	Always	Always	Often	Often	Sometimes	Often	Disagree	Disagree	Strongly Disagree
104		25/06/2021 13:16	yes	25/06/2021	Female	55 years	Married	Obs/ Gyn	labour and delivery	30 year	04-Jun	1987	jinah post graduate medical center karachi	Nearly daily	About once a year or less	Never	About 75%	Often	Often	Often	Often	Sometimes	Often	Sometimes	Sometimes	Occasionally	Sometimes	Rarely	Sometimes	Often	Often	Sometimes	Sometimes	Sometimes	Sometimes	Often	Sometimes	Sometimes	Always	Often	Often	Often	Sometimes	Occasionally	Sometimes	Often	Neutral	Agree	Neutral
105		25/06/2021 14:47	yes	25/06/2021	Female	26	Single	Internal Medicine	D2	3	04-Jun	2017	Akuh	About once a week	About once a week	Never	About 75%	Always	Always	Always	Often	Often	Often	Often	Sometimes	Often	Often	Sometimes	Often	Often	Often	Sometimes	Often	Always	Often	Occasionally	Sometimes	Sometimes	Often	Sometimes	Often	Sometimes	Sometimes	Occasionally	Sometimes	Occasionally	Neutral	Strongly Agree	Agree
106		25/06/2021 18:42	yes	25/06/2021	Female	37	Married	Obs/ Gyn	Labour room	4years	04-Jun	2007	Akmccc hydrabad	About once a year or less	About once a year or less	Never	Almost all	Often	Often	Always	Often	Always	Always	Always	Often	Often	Often	Often	Often	Often	Often	Often	Occasionally	Always	Always	Sometimes	Often	Often	Often	Often	Always	Always	Always	Always	Always	Always	Agree	Agree	Disagree
107		27/06/2021 15:52	yes	27/06/2021	Female	27	Single	Surgery	Surgical Intensive Care Unit	5	>8	2015	Aga Khan University School of Nursing and Midwifery	Nearly daily	About once a month	Never	About 75%	Rarely	Rarely	Occasionally	Occasionally	Rarely	Occasionally	Often	Often	Occasionally	Occasionally	Occasionally	Sometimes	Sometimes	Often	Occasionally	Sometimes	Sometimes	Sometimes	Occasionally	Sometimes	Sometimes	Occasionally	Sometimes	Sometimes	Occasionally	Sometimes	Sometimes	Sometimes	Sometimes	Neutral	Neutral	Neutral
108		28/06/2021 11:50	yes	28/06/2021	Female	28	Single	Internal Medicine	MICU	4	02-Apr	2016	Liaquat National College of Nursing, Karachi	About once a year or less	About once a year or less	Never	About 75%	Often	Often	Often	Often	Often	Often	Often	Often	Often	Often	Often	Often	Often	Often	Often	Often	Often	Often	Often	Often	Often	Often	Often	Often	Often	Often	Often	Often	Often	Disagree	Disagree	Neutral
109		[not completed]	yes	30/06/2021	Female	26	Married	Obs/ Gyn	Labour and delivery	5	04-Jun	2016	Cowasjee school	About once a year or less			About 75%	Always	Always	Always	Often	Often	Always	Always	Always	Always	Always	Always	Always	Always	Often	Often	Always	Always	Always	Always	Always	Often	Always	Always	Always	Always	Often	Always	Always	Always	Agree		Neutral
110		01/07/2021 6:42	yes	01/07/2021	Male	29	Single	Obs/ Gyn	A2 ward	NA	< 2	2016	karachi university	About once a year or less	About once a year or less	Never	None	Always	Always	Always	Always	Always	Always	Always	Always	Always	Always	Always	Always	Always	Always	Always	Always	Always	Always	Always	Always	Always	Always	Always	Always	Always	Always	Always	Always	Always	Strongly Agree	Strongly Agree	Strongly Agree
111		01/07/2021 6:51	yes	01/07/2021	Female	27	Single	Obs/ Gyn	Obs & gynea cc4	7	>8	17	Public health	About once a week	About once every 6 months	Never	About 50%	Always	Always	Sometimes	Sometimes	Rarely	Rarely	Rarely	Occasionally	Occasionally	Often	Sometimes	Sometimes	Occasionally	Occasionally	Sometimes	Sometimes	Sometimes	Sometimes	Sometimes	Often	Often	Often	Often	Sometimes	Often	Always	Always	Always	Always	Strongly Agree	Strongly Agree	Agree
112		01/07/2021 7:09	yes	01/07/2021	Female	37	Married	Obs/ Gyn	A2	13	>8	4yrs	Islamic mission	About once a year or less	About once a year or less	Never	Almost all	Always	Always	Always	Always	Always	Always	Always	Always	Always	Always	Always	Always	Always	Always	Always	Often	Always	Always	Always	Always	Always	Always	Always	Always	Always	Always	Always	Always	Always	Strongly Agree	Strongly Agree	Strongly Agree
113		[not completed]		01/07/2021	Female	28	Married	Obs/ Gyn	Cc4-6	6	< 2	1.8	AKHWK	About once a week	About once every 6 months	Once	About 75%	Always	Always	Often	Always	Always	Always	Always	Always	Always	Always	Always	Always	Always	Always	Always	Often	Always	Always	Often	Often	Always	Often	Always	Always		Always	Always	Sometimes	Sometimes	Agree	Disagree	Neutral
114		[not completed]	yes	01/07/2021	Female	50years	Married	Obs/ Gyn	A2	23yrs	>8	BScN done	Ziauddin university	About once a year or less	About once a year or less	Two times	Almost all	Always	Always	Always	Always	Always	Often	Always	Always	Always	Often	Always	Always	Sometimes	Always	Always	Often		Always	Always	Always	Always	Often	Always	Always	Always	Sometimes	Always	Always	Sometimes	Strongly Agree	Agree	Strongly Agree
115		[not completed]	yes	01/07/2021	Female	23	Single	Obs/ Gyn	A2 ward	8	04-Jun	Doploma in nursing	Murshid hospital	About once a year or less		Four times or more	Almost all	Always	Always	Always	Always	Always	Always	Always	Always	Always	Always	Always	Always	Always	Always	Often	Rarely	Always		Rarely	Rarely	Always	Rarely	Always	Always	Rarely	Always	Always	Always	Always	Strongly Agree	Strongly Agree	Strongly Agree
116		01/07/2021 7:34	yes	01/07/2021	Female	23	Single	Obs/ Gyn	A2 ward	8	04-Jun	Diploma in nursing	Murshid hospital	About once a month	About once a year or less	Four times or more	Almost all	Always	Always	Always	Always	Always	Always	Always	Always	Always	Always	Always	Always	Always	Always	Always	Always	Always	Always	Always	Always	Always	Always	Always	Always	Always	Always	Always	Always	Always	Strongly Agree	Strongly Agree	Strongly Agree
117		01/07/2021 7:42	yes	01/07/2021	Female	28	Single	Obs/ Gyn	B2	7	< 2	2921	Jinnah sindh medical university	Nearly daily	About once a week	Never	About 50%	Often	Always	Sometimes	Sometimes	Sometimes	Always	Always	Often	Often	Often	Often	Often	Often	Often	Often	Often	Often	Often	Often	Always	Often	Sometimes	Often	Often	Always	Often	Sometimes	Always	Often	Neutral	Strongly Agree	Agree
118		01/07/2021 8:09	yes	01/07/2021	Female	24	Single	Obs/ Gyn	A2 ward	3 year	02-Apr	4 year	Hyderabad sindh board	About once a year or less	About once a year or less	Three times	Almost all	Often	Always	Always	Often	Rarely	Always	Often	Always	Often	Always	Often	Always	Often	Often	Often	Often	Often	Often	Often	Often	Sometimes	Often	Often	Often	Often	Rarely	Occasionally	Occasionally	Occasionally	Neutral	Agree	Disagree
119		01/07/2021 9:02	yes	01/07/2021	Female	33	Married	Obs/ Gyn	CC 4-CC6	3 yrs	< 2	1.8 months	AKHWG	About once a month	About once a year or less	Never	Almost all	Always	Always	Always	Rarely	Always	Always	Always	Always	Always	Always	Always	Always	Sometimes	Always	Rarely	Occasionally	Always	Always	Always	Always	Always	Always	Always	Always	Always	Always	Always	Always	Always	Disagree	Disagree	Disagree
120		01/07/2021 9:15	yes	01/07/2021	Female	26	Married	Obs/ Gyn	Labour and delivery	5	02-Apr	2016	Cowasjee school	About once every 6 months	About once a year or less	Never	About 75%	Often	Often	Often	Often	Often	Often	Often	Often	Often	Often	Often	Often	Often	Often	Often	Often	Often	Often	Often	Often	Often	Often	Often	Often	Often	Often	Often	Often	Often	Agree	Agree	Agree
121		[not completed]		01/07/2021	Female	32	Married	Obs/ Gyn	Labour room	11	02-Apr	Undergraduate	None			Once	None	Always	Always	Always	Always	Always	Always	Always	Always	Always	Always	Always	Always	Always	Always	Always	Always	Always	Always	Always	Always	Always	Always	Always	Always	Always	Always	Always	Always	Always	Strongly Agree	Strongly Agree	Strongly Agree
122		[not completed]	yes	01/07/2021	Female	30	Married	Obs/ Gyn	Labour room	3.5 years	02-Apr	2016	Dow university	About once a month	About once a week	Never	Almost all	Always	Always	Always	Always	Always	Always	Always	Always	Always	Always	Always	Always	Always	Always	Always		Always	Always	Often	Often	Often	Often	Always	Often	Often	Often	Often	Often	Always	Agree	Agree	Agree
123		[not completed]	yes	01/07/2021	Female	33	Married	Obs/ Gyn	A2	11 years	02-Apr	2014	St.jamas collage of nursing	About once every 6 months	About once a year or less	Never	About 25%	Always	Always	Always	Often	Often	Always	Always	Always	Always	Always	Always	Always	Always		Always	Always	Always	Always	Always	Sometimes	Always	Always	Always	Always	Always	Always	Always	Always	Always	Agree	Agree	Agree
124		01/07/2021 10:12	yes	01/07/2021	Female	35	Married	Obs/ Gyn	Labour room	10	02-Apr	Under graduate	none	Nearly daily	Nearly daily	Never	None	Always	Always	Always	Always	Always	Always	Always	Always	Always	Always	Always	Always	Always	Always	Always	Always	Always	Always	Always	Always	Always	Always	Always	Always	Always	Always	Always	Always	Always	Strongly Agree	Strongly Agree	Strongly Agree
125		01/07/2021 10:28	yes	01/07/2021	Female	39	Married	Obs/ Gyn	Labour room	9	>8	2005	AKUH	Nearly daily	Nearly daily	Never	Almost all	Often	Always	Always	Always	Rarely	Often	Often	Often	Often	Often	Often	Often	Often	Often	Often	Often	Often	Often	Often	Often	Often	Often	Often	Often	Often	Often	Often	Often	Often	Agree	Agree	Agree
126		01/07/2021 10:28	yes	01/07/2021	Female	35	Married	Obs/ Gyn	Labour room	10	>8	18month	City government	Nearly daily	Nearly daily	Never	Almost all	Often	Always	Always	Always	Rarely	Always	Always	Always	Always	Often	Always	Always	Always	Often	Always	Often	Often	Often	Always	Always	Sometimes	Often	Often	Always	Always	Often	Often	Always	Often	Agree	Strongly Agree	Strongly Agree
127		[not completed]	yes	01/07/2021	Female	32	Single	Obs/ Gyn	Lobour room	4	>8	18 months	Ziaudin hospital	Nearly daily	Nearly daily	Never	Almost all	Often	Always	Always	Always	Rarely	Always	Always	Often	Often	Often	Often		Often	Often	Often	Often	Often		Often	Often	Often	Often	Often	Often	Often	Often	Always	Often	Often	Agree	Agree	Agree
128		[not completed]			Female		Married	Obs/ Gyn	A2 ward	15yers		Akmccc	Hyderabad	Nearly daily	About once every 6 months	Once	About 75%	Always	Always	Always	Always	Often	Always	Often	Sometimes	Always	Often	Always	Always	Sometimes	Often	Often	Always	Always	Always	Always	Often	Sometimes	Often	Always	Always	Always	Rarely	Often	Rarely	Sometimes	Neutral	Strongly Agree	Agree
129		[not completed]	yes				Single	Obs/ Gyn	Lobour room	4	>8	18 months	Ziaudin hospital	Nearly daily	Nearly daily	Never	Almost all	Often	Always	Always	Always	Rarely	Always	Always	Often	Often	Often	Often		Often	Often	Often	Often	Often		Often	Often	Often	Often	Often	Often	Often	Often	Always	Often	Often	Agree	Agree	Agree
130		[not completed]	yes		Female	32	Single	Obs/ Gyn	Lobour room	4	>8	18 months	Ziaudin hospital	Nearly daily	Nearly daily	Never	Almost all	Often	Always	Always	Always	Rarely	Always	Always	Often	Often	Often	Often	Often	Often	Often	Often	Often	Often	Always	Often	Often	Often	Often	Often	Often	Often	Often	Always	Often	Often	Agree	Agree	Agree
131		[not completed]	yes	01/07/2021	Female	30	Married	Obs/ Gyn	A2	4 year	02-Apr	Rn	Holy family school of nursing	About once a year or less	About once a year or less	Three times	Almost all	Often	Always	Often	Always	Often	Often	Often	Always	Always	Always	Often	Always	Often	Always	Often	Often	Always	Always	Often	Often	Often	Often	Always	Always	Always	Often	Often	Often	Often	Strongly Agree	Agree
132		[not completed]	yes	01/07/2021	Female	24	Single	Obs/ Gyn	Labor room	2 years	02-Apr	2019	Lady dufferin hospital karachi	About once a year or less	About once a year or less	Never	Almost all	Always	Always	Always	Often	Always	Always	Always	Always	Always	Always	Always	Always	Always	Always		Always	Always	Always	Always	Always	Always	Always	Always	Always	Always	Always	Always	Always	Always	Disagree	Neutral	Disagree
133		01/07/2021 11:03	yes	01/07/2021	Male	29	Single	Obs/ Gyn	A2	0	02-Apr	16	Muhammad ali jinnah university	About once a year or less	About once a year or less	Three times	Almost all	Often	Often	Often	Always	Often	Often	Always	Often	Always	Often	Often	Often	Always	Always	Often	Often	Always	Often	Often	Often	Always	Often	Often	Often	Sometimes	Often	Often	Always	Often	Agree	Agree	Neutral
134		01/07/2021 11:05	yes	01/07/2021	Female	30	Married	Obs/ Gyn	A2	4 years	02-Apr	NA	NA	About once a year or less	About once a year or less	Three times	About 75%	Always	Always	Always	Always	Always	Always	Always	Always	Always	Always	Always	Always	Always	Always	Always	Often	Often	Often	Often	Often	Always	Always	Often	Always	Always	Always	Always	Always	Always	Strongly Agree	Strongly Agree	Strongly Agree
135		01/07/2021 11:05	yes	01/07/2021	Female	30	Married	Obs/ Gyn	A2	4 years	02-Apr	NA	NA	About once a year or less	About once a year or less	Three times	About 75%	Always	Always	Always	Always	Always	Always	Always	Always	Always	Always	Always	Always	Always	Always	Always	Often	Often	Often	Often	Often	Always	Always	Often	Always	Always	Always	Always	Always	Always	Strongly Agree	Strongly Agree	Strongly Agree
136		01/07/2021 11:15	yes	01/07/2021	Female	30	Single	Obs/ Gyn	A2	5	0	2013	Dr ziauddin	About once a week	About once every 6 months	Never	Almost all	Often	Often	Often	Often	Sometimes	Always	Often	Often	Often	Often	Often	Often	Often	Often	Often	Often	Often	Often	Often	Often	Often	Often	Often	Always	Always	Always	Always	Always	Always	Strongly Agree	Agree	Neutral
137		01/07/2021 14:04	yes	01/07/2021	Female	24	Married	Obs/ Gyn	A2 ward	2 years	04-Jun	2018	Akuh	Nearly daily	About once a week	Never	About 25%	Always	Always	Always	Sometimes	Often	Always	Often	Often	Often	Often	Often	Always	Always	Always	Always	Often	Always	Often	Always	Always	Often	Often	Often	Often	Often	Often	Often	Often	Often	Neutral	Strongly Agree	Disagree
138		01/07/2021 14:19	yes	01/07/2021	Female	25	Single	Obs/ Gyn	B2	1year	02-Apr	2020	Many institutions	About once a week	About once a year or less	Never	Almost all	Sometimes	Always	Always	Sometimes	Always	Often	Always	Often	Often	Sometimes	Often	Always	Often	Always	Sometimes	Often	Always	Often	Always	Often	Often	Always	Rarely	Sometimes	Always	Often	Often	Often	Often	Agree	Disagree	Disagree
139		01/07/2021 14:29	yes	01/07/2021	Female	27	Single	Obs/ Gyn	B2 ward	6	04-Jun	7	Baqai school of nursing	About once a month	About once a year or less	Never	About 75%	Often	Always	Always	Rarely	Always	Always	Always	Always	Always	Always	Always	Always	Always	Always	Always	Always	Always	Always	Often	Always	Always	Always	Always	Always	Always	Always	Always	Always	Always	Strongly Agree	Strongly Agree	Neutral
140		01/07/2021 15:11	yes	01/07/2021	Female	42	Married	Obs/ Gyn	FMU	17	02-Apr	1995	Sindh board	About once a year or less	About once a year or less	Never	None	Often	Always	Often	Always	Always	Always	Always	Always	Always	Always	Always	Always	Always	Always	Always	Always	Always	Always	Always	Always	Always	Always	Always	Always	Always	Always	Always	Always	Always	Disagree	Disagree	Neutral
141		[not completed]		01/07/2021	Female	29	Married	Obs/ Gyn	B2	4	04-Jun	Midwifery	Lnh	About once a week	About once a month	Four times or more	About 75%	Always	Always	Always	Rarely	Often	Always	Always	Often	Often	Often	Often	Often	Often	Often	Often	Often	Often	Often	Often	Often	Often	Always	Often	Often	Often	Often	Often	Often	Often	Agree	Agree	Agree
142		01/07/2021 16:21	yes	01/07/2021	Female	30	Single	Obs/ Gyn	B2	6	02-Apr	4	Karachi	About once a week	About once every 6 months	Never	About 75%	Often	Always	Always	Often	Always	Always	Often	Sometimes	Sometimes	Sometimes	Occasionally	Sometimes	Occasionally	Sometimes	Occasionally	Occasionally	Sometimes	Occasionally	Often	Often	Always	Sometimes	Always	Sometimes	Sometimes	Occasionally	Occasionally	Rarely	Sometimes	Neutral	Strongly Agree	Agree
143		[not completed]	yes	01/07/2021	Female	26	Married	Obs/ Gyn	B2	6	< 2	4year	Sindh govt Qatar hosptl	About once a year or less	About once a year or less	Never	About 50%	Often	Always	Always	Always	Often	Often	Always	Always	Always	Always	Always	Always	Always	Sometimes	Always	Sometimes	Sometimes	Sometimes	Sometimes	Always	Always	Sometimes	Often	Always	Always	Always	Sometimes	Sometimes	Always	Agree	Agree	Neutral
144		01/07/2021 21:00	yes	02/07/2021	Female	30	Single	Obs/ Gyn	A2	3	04-Jun	2018	Lady duufrine hospital	Nearly daily	About once every 6 months	Never	About 75%	Always	Always	Always	Always	Always	Always	Always	Always	Always	Always	Always	Always	Always	Always	Always	Always	Always	Always	Always	Always	Always	Always	Always	Always	Always	Always	Always	Always	Always	Strongly Agree	Strongly Agree	Strongly Agree
145		[not completed]	yes	02/07/2021	Male	55	Married	Obs/ Gyn	A2		06-Aug	Ma	Ku			Never	Almost all	Often	Often	Often	Often	Often	Often	Often	Often	Often	Often	Often	Often	Often	Often	Often	Often	Often	Often	Often	Often	Often	Often	Often	Often	Often	Often	Often	Often	Often	Neutral	Neutral	Disagree
146		[not completed]	yes	02/07/2021	Female	52	Married	Obs/ Gyn	obs/Gyn		04-Jun	Na	NA	About once a year or less	About once a year or less	Never	None	Always	Always	Always	Always	Always	Always	Always	Always	Always	Always	Always	Always	Always	Always	Always	Always	Always	Always	Always	Always	Often	Often	Always	Often	Always	Often	Always	Often	Always	Strongly Agree	Agree	Agree
147		[not completed]		02/07/2021	Female	30	Married	Obs/ Gyn	A2	3	02-Apr	2013	Illmiya institute	About once a month	About once a month	Once	Almost all	Always	Always	Always	Always	Always	Always	Always	Always	Always	Always	Always	Always	Always	Always	Always	Always	Always	Always	Always	Always	Always	Always	Always	Always	Always	Rarely	Always	Always	Always	Strongly Agree	Neutral	Agree
148		02/07/2021 3:24	yes	07/02/2021	Female	35	Married	Obs/ Gyn	FMU	12 years	< 2	2003	sir syed collages	Nearly daily	About once a year or less	Never	Almost all	Always	Always	Always	Sometimes	Sometimes	Always	Always	Always	Always	Sometimes	Always	Always	Sometimes	Sometimes	Sometimes	Sometimes	Always	Sometimes	Always	Sometimes	Sometimes	Sometimes	Sometimes	Sometimes	Always	Sometimes	Always	Sometimes	Often	Agree	Agree	Strongly Agree
149		02/07/2021 4:00	yes	02/07/2021	Female	52	Married	Obs/ Gyn	obs/Gyn	20 year	06-Aug	NA	NA	About once a year or less	About once a year or less	Never	Almost all	Always	Often	Always	Often	Often	Always	Often	Often	Always	Always	Always	Often	Often	Often	Often	Always	Always	Often	Always	Always	Often	Often	Often	Always	Always	Always	Always	Always	Always	Agree	Agree	Agree
150		02/07/2021 4:02	yes	02/07/2021	Female	48	Married	Obs/ Gyn	A2	10	04-Jun	_	_	About once a month	About once a month	Once	About 75%	Always	Always	Always	Always	Often	Always	Always	Always	Always	Always	Always	Always	Always	Always	Always	Always	Always	Always	Always	Always	Often	Always	Always	Often	Always	Always	Always	Always	Always	Strongly Agree	Agree	Agree
151		02/07/2021 4:22	yes	02/07/2021	Female	36	Married	Obs/ Gyn	Fmu	20yrs	02-Apr	No	Nil	About once a year or less	About once a year or less	Once	About 25%	Often	Often	Often	Sometimes	Sometimes	Occasionally	Sometimes	Sometimes	Sometimes	Sometimes	Often	Often	Often	Often	Sometimes	Often	Often	Often	Often	Often	Often	Often	Often	Often	Often	Often	Often	Often	Often	Agree	Neutral	Neutral
152		[not completed]		02/07/2021	Female	45	Single	Obs/ Gyn	Cc4 and cc6	10	02-Apr	29	Holy family hospital	About once a year or less	About once a year or less	Never	Almost all	Always	Always	Always	Often	Often	Always	Always	Always	Often	Always	Sometimes	Often	Always	Always	Always	Often	Often	Always	Sometimes	Often	Often	Often	Always	Often	Often	Sometimes	Often	Rarely	Sometimes	Agree	Agree	Agree
153		02/07/2021 8:06	yes	02/07/2021	Female	24	Single	Obs/ Gyn	fmu	1yrs	02-Apr	2019	duhs	About once a week	About once a year or less	Once	About 25%	Often	Often	Sometimes	Sometimes	Often	Often	Often	Often	Often	Often	Often	Often	Often	Often	Often	Sometimes	Sometimes	Often	Often	Often	Sometimes	Often	Often	Sometimes	Often	Often	Sometimes	Often	Often	Neutral	Neutral	Neutral
154		02/07/2021 8:09	yes	02/07/2021	Female	30	Single	Obs/ Gyn	A2	6	< 2	2014	Ziuddin uni	About once a year or less	About once a year or less	Two times	About 75%	Often	Always	Always	Rarely	Always	Always	Often	Always	Always	Always	Always	Often	Often	Always	Always	Often	Rarely	Always	Often	Often	Rarely	Often	Always	Always	Always	Always	Always	Often	Always	Agree	Disagree	Strongly Agree
155		02/07/2021 9:39	yes	02/07/2021	Female	52	Married	Obs/ Gyn	Labour room	30	02-Apr	1986	Orthan dj school	About once a year or less	About once a year or less	Never	About 75%	Often	Often	Often	Sometimes	Sometimes	Often	Sometimes	Often	Rarely	Often	Rarely	Sometimes	Often	Often	Sometimes	Often	Sometimes	Occasionally	Often	Sometimes	Often	Often	Always	Often	Sometimes	Sometimes	Rarely	Occasionally	Sometimes	Neutral	Neutral	Neutral
156		02/07/2021 9:39	yes	02/07/2021	Female	27	Single	Obs/ Gyn	Labour room	2	02-Apr	2018	Dow university	About once a year or less	About once a year or less	Never	About 75%	Often	Often	Often	Sometimes	Sometimes	Sometimes	Sometimes	Often	Rarely	Often	Rarely	Sometimes	Often	Often	Occasionally	Often	Sometimes	Occasionally	Often	Sometimes	Often	Often	Often	Often	Sometimes	Sometimes	Rarely	Rarely	Sometimes	Neutral	Neutral	Neutral
157		02/07/2021 9:55	yes	02/07/2021	Female	42	Married	Obs/ Gyn	Labour room	13	02-Apr	2007	sobraj	About once a year or less	About once a year or less	Never	About 75%	Often	Often	Sometimes	Sometimes	Sometimes	Sometimes	Often	Often	Often	Rarely	Sometimes	Sometimes	Sometimes	Often	Sometimes	Often	Sometimes	Often	Sometimes	Sometimes	Sometimes	Often	Often	Sometimes	Often	Often	Often	Rarely	Sometimes	Neutral	Neutral	Neutral
158		[not completed]	yes	04/07/2021	Female	29	Single	Obs/ Gyn	B2	3 year	04-Jun	2016	PUMHSW	About once a month	About once a year or less	Never	About 50%	Always	Always	Always	Rarely	Sometimes	Always	Always	Always	Always	Always	Always	Always	Rarely	Sometimes	Always	Always	Always	Always	Rarely	Sometimes		Rarely	Sometimes	Always	Always	Sometimes	Always	Always	Always	Neutral	Agree	Neutral
159		[not completed]		04/07/2021	Female	32	Married	Obs/ Gyn	B2	8	04-Jun	2008	Dr ziauddin hospital	About once a month	About once a week	Never	About 50%	Always	Always	Always	Rarely	Sometimes	Always	Always	Always	Always	Always	Always	Always	Rarely	Sometimes	Always	Always	Always	Always	Rarely	Sometimes	Rarely	Sometimes	Always	Always	Always	Sometimes	Rarely	Sometimes	Always	Neutral	Agree	Agree
160		05/07/2021 4:56	yes	05/07/2021	Female	30	Married	Obs/ Gyn	B2	12	04-Jun	203	Dr zaidudin hospital	About once a year or less	About once a year or less	Never	Almost all	Always	Always	Always	Sometimes	Often	Often	Sometimes	Sometimes	Often	Often	Often	Often	Sometimes	Sometimes	Sometimes	Sometimes	Sometimes	Sometimes	Sometimes	Sometimes	Often	Often	Often	Often	Sometimes	Sometimes	Sometimes	Sometimes	Sometimes	Agree	Agree	Agree
161		05/07/2021 10:07	yes	05/07/2021	Female	28	Single	Obs/ Gyn	Labour room	3	< 2	2013	Fatmiyah	Nearly daily	About once a week	Four times or more	About 75%	Always	Always	Always	Always	Always	Always	Always	Always	Always	Always	Always	Always	Always	Always	Always	Always	Always	Always	Always	Always	Always	Rarely	Always	Always	Always	Always	Always	Always	Always	Strongly Agree	Strongly Agree	Strongly Agree
162		[not completed]	yes	05/07/2021	Female	28	Single	Obs/ Gyn	Labour room	2 year	02-Apr	2year	Lnh	About once a year or less	About once a month	Two times	About 50%	Always	Often	Sometimes	Often	Often	Always	Occasionally	Often	Often	Always	Always	Always	Often	Often	Always	Often	Always	Always	Often	Often	Always	Often	Often		Often		Always	Often	Often	Strongly Agree	Agree	Agree
163		05/07/2021 10:15	yes	05/07/2021	Female	30	Married	Obs/ Gyn	LDOR	10	04-Jun	2009	J.P.M.C	About once a year or less	About once a month	Once	About 75%	Always	Always	Always	Always	Always	Always	Always	Always	Always	Always	Always	Always	Always	Always	Always	Always	Always	Always	Always	Always	Always	Always	Always	Always	Always	Always	Always	Always	Always	Strongly Agree	Strongly Agree	Strongly Agree
164		[not completed]			Female	17 5 1981	Single	Obs/ Gyn	B2	8	06-Aug	12	DR ZIAUUDIN HOSPITAL	About once a year or less	About once every 6 months	Never	Almost all	Rarely	Rarely	Sometimes	Sometimes	Sometimes	Occasionally	Sometimes	Sometimes	Sometimes	Sometimes	Sometimes		Sometimes	Sometimes	Sometimes	Sometimes	Sometimes	Sometimes	Sometimes	Sometimes	Sometimes	Sometimes	Sometimes	Sometimes	Sometimes	Sometimes	Sometimes	Sometimes	Sometimes	Neutral	Neutral
165		12/07/2021 7:26	yes	12/07/2021	Male	26	Single	Pediatrics	D0	1.5	02-Apr	Batch 2018	Aga khan university SON	About once a month	About once a year or less	Never	About 75%	Often	Often	Often	Sometimes	Sometimes	Often	Often	Often	Often	Often	Often	Often	Always	Often	Sometimes	Often	Often	Often	Occasionally	Sometimes	Sometimes	Sometimes	Often	Sometimes	Sometimes	Occasionally	Sometimes	Sometimes	Often	Neutral	Agree	Disagree
166		28/07/2021 17:51	yes	28/07/2021	Male	33	Single	Pediatrics	NICU	4 YEARS	< 2	SPECIALIZATION IN NURSSING	2020	About once a week	About once a week	Once	About 50%	Sometimes	Often	Sometimes	Sometimes	Often	Always	Often	Always	Always	Always	Often	Often	Often	Often	Sometimes	Often	Always	Always	Sometimes	Often	Often	Often	Sometimes	Often	Often	Sometimes	Sometimes	Often	Sometimes	Agree	Neutral	Agree
167		29/07/2021 15:08	yes	29/07/2021	Female	30	Single	Pediatrics	D0	8 years	04-Jun	8 years	Dow	Nearly daily	About once a year or less	Never	About 75%	Sometimes	Always	Always	Sometimes	Always	Always	Always	Always	Always	Always	Always	Always	Always	Always	Always	Sometimes	Sometimes	Always	Always	Always	Always	Always	Always	Sometimes	Rarely	Rarely	Rarely	Rarely	Rarely	Strongly Agree	Agree	Agree
168		20/08/2021 8:47	yes	20/08/2021	Female	29	Married	others	OR	7	02-Apr	2014	The Aga Khan University Hospital	About once a week	About once a month	Never	Almost all	Often	Always	Sometimes	Rarely	Sometimes	Occasionally	Sometimes	Sometimes	Occasionally	Occasionally	Sometimes	Occasionally	Occasionally	Sometimes	Often	Often	Occasionally	Sometimes	Rarely	Rarely	Occasionally	Often	Often	Sometimes	Occasionally	Rarely	Occasionally	Sometimes	Sometimes	Strongly Agree	Agree	Disagree
169		20/08/2021 8:57	yes	20/08/2021	Female	32	Single	others	rr	10	>8	2014	aku	About once a year or less	About once a year or less	Never	Almost all	Often	Often	Often	Often	Often	Often	Often	Often	Often	Often	Often	Sometimes	Sometimes	Often	Often	Often	Always	Often	Often	Sometimes	Sometimes	Often	Often	Sometimes	Sometimes	Sometimes	Sometimes	Sometimes	Sometimes	Agree	Disagree	Disagree
170		20/08/2021 12:08	yes	20/08/2021	Female	42	Married	others	Operating room	20 years	06-Aug	13 years	AKUSON	About once a month	About once a week	Never	About 75%	Rarely	Sometimes	Occasionally	Sometimes	Sometimes	Often	Sometimes	Sometimes	Rarely	Sometimes	Sometimes	Often	Rarely	Rarely	Rarely	Rarely	Rarely	Rarely	Rarely	Rarely	Rarely	Rarely	Rarely	Often	Occasionally	Sometimes	Sometimes	Occasionally	Occasionally	Neutral	Neutral	Disagree
171		[not completed]	yes	20/08/2021	Female	36	Married	Internal Medicine	C2	12	>8			Nearly daily	About once a week	Once	About 50%	Often	Often	Often	Sometimes	Occasionally	Sometimes	Occasionally	Often	Sometimes	Often	Sometimes	Sometimes	Often	Always	Always	Often	Always	Always	Sometimes	Always	Often	Often	Often	Often	Often	Sometimes	Often	Often	Often	Agree	Agree	Neutral
172		21/08/2021 15:28	yes	21/08/2021	Female	34	Married	Family Medicine	CHC	8Yrs	02-Apr	2015	Akuh	About once a year or less	About once every 6 months	Never	None	Always	Always	Always	Always	Always	Often	Often	Often	Often	Often	Often	Often	Often	Often	Often	Often	Often	Often	Often	Often	Often	Often	Often	Often	Often	Often	Often	Often	Often	Agree	Agree	Agree
173		23/08/2021 3:22	yes	23/08/2021	Female	32	Married	Family Medicine	CHC	9	02-Apr	2019	Aga Khan university Sonam	About once a year or less	About once a year or less	Never	About 75%	Often	Often	Always	Sometimes	Often	Often	Often	Always	Often	Often	Often	Often	Often	Often	Often	Often	Often	Often	Often	Often	Often	Often	Often	Often	Often	Often	Often	Often	Often	Agree	Agree	Agree
174		25/08/2021 6:33	yes	25/08/2021	Female	25	Single	Family Medicine	CHC	2	02-Apr	2018	AKUH	About once a year or less	About once a year or less	Never	Almost all	Always	Always	Always	Always	Always	Always	Always	Always	Always	Always	Always	Always	Always	Always	Always	Always	Always	Always	Always	Always	Always	Always	Always	Always	Always	Always	Always	Always	Always	Agree	Agree	Strongly Agree
175		[not completed]		26/08/2021	Female	29	Married	Family Medicine	CHC	3	04-Jun	2017	LNH	About once a month	About once a year or less	Once	None	Always	Always	Always	Always	Always	Always	Always	Always	Always	Always	Always	Always	Always	Always	Always	Often	Always	Always	Always	Always	Always	Always	Always	Always	Always	Always	Always	Always	Always	Agree	Agree	Strongly Agree
176		02/09/2021 8:28	yes	02/09/2021	Female	32	Married	Pediatrics	Pediatric outpatient	11	06-Aug	2010	Laiquat national Hospital	About once a month	About once a year or less	Never	Almost all	Always	Always	Often	Always	Always	Always	Always	Always	Always	Always	Always	Always	Always	Always	Always	Always	Always	Always	Often	Always	Always	Always	Often	Always	Often	Always	Sometimes	Often	Always	Agree	Disagree	Disagree
177		02/09/2021 8:41	yes	02/09/2021	Female	44	Divorced	Pediatrics	SL 4	24 yrs	< 2	2008	Karachi University	About once a year or less	About once a year or less	Once	About 75%	Always	Always	Always	Always	Always	Always	Always	Always	Always	Always	Always	Always	Always	Always	Always	Always	Always	Always	Always	Always	Always	Always	Always	Always	Always	Always	Always	Always	Always	Strongly Agree	Strongly Agree	Strongly Agree
178		02/09/2021 8:44	yes	02/09/2021	Female	28	Single	Surgery	Peads clinic	8	< 2	2009	Ideal garaam school	Nearly daily	Nearly daily	Three times	Almost all	Often	Often	Often	Often	Often	Always	Often	Often	Often	Often	Often	Often	Often	Often	Often	Often	Often	Often	Often	Often	Often	Often	Often	Often	Often	Often	Often	Often	Often	Agree	Agree	Agree
179		02/09/2021 8:45	yes	02/09/2021	Female	40	Married	Pediatrics	Consulting clinic	6 yrs	02-Apr	2000	Akuh	About once a year or less	About once a year or less	Never	None	Rarely	Always	Always	Rarely	Rarely	Always	Always	Always	Always	Always	Always	Always	Always	Always	Always	Always	Always	Always	Always	Always	Always	Always	Always	Always	Always	Always	Always	Always	Always	Strongly Agree	Agree	Neutral
180		02/09/2021 8:55	yes	02/09/2021	Female	38	Married	Pediatrics	Cc5	15	06-Aug	2012	Akuh	About once every 6 months	About once a year or less	Never	About 25%	Sometimes	Always	Occasionally	Sometimes	Sometimes	Always	Always	Always	Always	Always	Always	Always	Always	Always	Always	Always	Always	Always	Always	Always	Always	Always	Always	Always	Always	Always	Always	Always	Always	Strongly Agree	Strongly Agree	Strongly Agree
181		02/09/2021 9:01	yes	02/09/2021	Female	38	Married	Pediatrics	Cc	17	04-Jun	17	Islamic college	About once a year or less	About once a year or less	Never	None	Always	Always	Always	Always	Always	Always	Always	Always	Always	Always	Always	Always	Often	Often	Often	Often	Often	Often	Often	Often	Often	Often	Often	Often	Always	Often	Sometimes	Sometimes	Sometimes	Agree	Agree	Neutral
182		[not completed]	yes	03/09/2021		39	Married	Pediatrics	Children hospital SL-4	6 year	04-Jun	15	Private	About once a year or less	About once a year or less	Once	None	Always	Always	Always	Always	Always	Often	Often	Often	Often	Often	Often	Often	Always	Often	Often	Often	Often	Often	Often	Often	Often	Often	Often	Often	Often	Often	Often	Often	Often	Agree	Agree	Agree
183		17/09/2021 7:56	yes	17/09/2021	Female	29 years	Married	Pediatrics	nicu	5.9years	04-Jun	2011	islamic mission	About once a week	About once a year or less	Two times	Almost all	Often	Sometimes	Rarely	Often	Sometimes	Often	Sometimes	Occasionally	Occasionally	Sometimes	Rarely	Sometimes	Sometimes	Often	Sometimes	Sometimes	Sometimes	Always	Sometimes	Often	Sometimes	Sometimes	Often	Sometimes	Sometimes	Occasionally	Sometimes	Sometimes	Sometimes	Neutral	Agree	Disagree
184		[not completed]		17/09/2021	Male	45	Married	Pediatrics	cc 3-5	5 yrs	02-Apr	2000	maternity home Garden	About once a year or less	About once a year or less	Never	Almost all	Always	Always	Always	Always	Always	Often	Always	Always	Always	Always	Always	Always	Always	Always	Often	Often	Sometimes	Sometimes	Often	Always	Often	Always	Always	Often	Always	Always	Always	Always	Always	Neutral	Agree	Neutral
185		18/09/2021 12:40	yes	18/09/2021	Male	48	Married	Pediatrics	NICU	12 years	06-Aug	2009	Medicare school of Nursing	About once a week	About once a year or less	Never	About 75%	Often	Sometimes	Rarely	Always	Occasionally	Occasionally	Often	Sometimes	Rarely	Often	Always	Always	Often	Often	Always	Sometimes	Always	Occasionally	Sometimes	Often	Always	Often	Often	Sometimes	Often	Often	Occasionally	Occasionally	Occasionally	Strongly Agree	Agree	Neutral
186		19/09/2021 22:42	yes	20/09/2021	Male	27	Married	Pediatrics	nicu	5	02-Apr	2016	unique school of nursing karachi	About once a year or less	About once a year or less	Never	About 75%	Always	Often	Often	Often	Often	Always	Always	Often	Often	Often	Often	Always	Always	Often	Always	Always	Often	Always	Always	Always	Often	Often	Sometimes	Always	Often	Often	Sometimes	Often	Often	Agree	Agree	Agree
187		21/09/2021 6:27	yes	21/09/2021	Female	38	Married	Pediatrics	cc3	10	06-Aug	2012	AKUH	About once a month	About once a week	Two times	About 50%	Always	Always	Always	Always	Always	Always	Always	Always	Always	Always	Always	Always	Always	Always	Always	Always	Always	Always	Always	Always	Always	Always	Always	Always	Always	Always	Always	Always	Always	Strongly Agree	Agree	Strongly Agree
188		21/09/2021 7:45	yes	21/09/2021	Female	28	Single	others	p0	5	< 2	2016	2019	About once a week	About once a month	Once	About 75%	Always	Always	Always	Always	Always	Always	Always	Always	Always	Always	Always	Always	Often	Always	Always	Often	Always	Always	Often	Often	Often	Always	Often	Always	Always	Always	Always	Always	Always	Disagree	Neutral	Agree
189		23/09/2021 8:52	yes	23/09/2021	Female	31	Married	others	endoscopy department	9	>8	2012	AKUH	About once a week	About once a year or less	Once	Almost all	Always	Always	Always	Often	Often	Sometimes	Sometimes	Sometimes	Occasionally	Often	Often	Often	Always	Often	Often	Often	Always	Often	Often	Often	Often	Often	Often	Always	Always	Often	Often	Often	Often	Agree	Agree	Agree
190		23/09/2021 14:10	yes	23/09/2021	Female	27	Single	Obs/ Gyn	B2 ward	7	06-Aug	2014	Baqai university	About once a year or less	About once a year or less	Never	About 75%	Always	Always	Always	Occasionally	Always	Always	Always	Always	Always	Always	Always	Always	Always	Always	Always	Always	Always	Always	Often	Often	Always	Always	Often	Always	Always	Always	Often	Often	Often	Agree	Agree	Agree
191		24/09/2021 6:48	yes	24/09/2021	Female	24	Single	others	Covid ICU	1	< 2	2019	AKUH	About once every 6 months	About once a year or less	Never	About 75%	Often	Often	Often	Sometimes	Often	Often	Often	Often	Often	Often	Often	Often	Often	Often	Often	Often	Often	Often	Often	Often	Often	Often	Often	Often	Often	Often	Often	Sometimes	Sometimes	Neutral	Agree	Neutral
192		24/09/2021 7:16	yes	24/09/2021	Female	36	Single	Family Medicine	CHC	15	02-Apr	2015	AKU	About once a year or less	About once a year or less	Never	About 75%	Always	Often	Often	Sometimes	Sometimes	Occasionally	Sometimes	Often	Often	Often	Always	Often	Always	Often	Rarely	Rarely	Rarely	Rarely	Rarely	Rarely	Rarely	Rarely	Rarely	Always	Always	Always	Rarely	Always	Often	Disagree	Disagree	Disagree
193		24/09/2021 8:15	yes	24/09/2021	Female	27	Single	Internal Medicine	opw2	3	02-Apr	2018	AKU	About once a year or less	About once a year or less	Never	About 25%	Always	Always	Always	Often	Always	Always	Always	Always	Always	Always	Always	Always	Often	Always	Always	Always	Always	Always	Often	Always	Always	Always	Always	Often	Often	Always	Sometimes	Often	Often	Strongly Agree	Strongly Agree	Strongly Agree
194		25/09/2021 12:40	yes	25/09/2021	Female	38 years	Married	Obs/ Gyn	A2	12 years	06-Aug	2006	islamic mission institute	About once a week	About once a week	Two times	About 75%	Always	Always	Always	Always	Always	Always	Always	Always	Always	Always	Always	Always	Always	Always	Always	Always	Always	Always	Sometimes	Sometimes	Sometimes	Sometimes	Sometimes	Always	Always	Always	Always	Always	Always	Strongly Agree	Strongly Agree	Strongly Agree
195		25/09/2021 15:03	yes	25/09/2021	Female	42	Married	others	SURGICAL	19	02-Apr	4	AGA KHAN UNIVERSITY SON	About once a week	About once every 6 months	Once	About 75%	Always	Often	Always	Often	Often	Always	Often	Often	Sometimes	Often	Always	Sometimes	Often	Often	Always	Often	Always	Always	Sometimes	Sometimes	Often	Sometimes	Often	Always	Often	Sometimes	Sometimes	Sometimes	Often	Disagree	Agree	Agree
196		25/09/2021 22:27	yes	26/09/2021	Male	27	Married	others	sl4 do	03 years	04-Jun	2020	LUMS jamshoro	About once a week	About once a week	Never	About 75%	Occasionally	Sometimes	Sometimes	Sometimes	Often	Sometimes	Often	Occasionally	Sometimes	Occasionally	Sometimes	Often	Occasionally	Often	Often	Sometimes	Always	Often	Sometimes	Often	Sometimes	Sometimes	Often	Occasionally	Sometimes	Sometimes	Occasionally	Occasionally	Sometimes	Neutral	Agree	Neutral
197		26/09/2021 9:15	yes	26/09/2021	Female	29	Married	Pediatrics	NICU	6	04-Jun	6	AKUH	About once a week	About once a month	Never	About 75%	Always	Often	Often	Sometimes	Sometimes	Always	Always	Always	Always	Often	Often	Often	Often	Sometimes	Sometimes	Sometimes	Always	Always	Sometimes	Sometimes	Often	Often	Often	Always	Sometimes	Sometimes	Often	Often	Sometimes	Agree	Neutral	Agree
198		27/09/2021 2:19	yes	27/09/2021	Female	25	Married	Internal Medicine	Private wing 3	4	04-Jun	2016	Liaquat National Hospital SON	About once a month	About once a week	Never	About 75%	Always	Often	Often	Often	Always	Always	Often	Always	Always	Often	Always	Always	Sometimes	Often	Often	Always	Often	Often	Often	Often	Often	Always	Often	Often	Sometimes	Often	Often	Sometimes	Often	Agree	Strongly Agree	Agree
199		[not completed]	yes	23/06/2021	Female	36	Married	Internal Medicine	C2	8	04-Jun	2018	Akusonam	About once a month	About once a year or less	Never	Almost all	Occasionally	Occasionally	Sometimes	Often	Occasionally	Occasionally	Occasionally	Sometimes	Occasionally	Rarely	Rarely	Rarely	Sometimes	Sometimes	Rarely	Often	Often	Often	Sometimes	Occasionally	Occasionally		Rarely	Sometimes	Sometimes	Occasionally	Occasionally	Rarely	Occasionally	Neutral	Strongly Agree	Strongly Agree
[truncated: 6 more columns]
